# Supplementary material for: Visualizing Arc protein dynamics and localization in the mammalian brain using AAV-mediated in situ gene labeling
Source: Front Mol Neurosci. 2023 Jun 15;16:1140785. doi: 10.3389/fnmol.2023.1140785 (PMC10321715; doi:10.3389/fnmol.2023.1140785)
Supplement: Supplementary file 1 [file Table_1.xlsx]

## Sheet: Suitable targets for HITI
ENSEMBLE			https://cctop.cos.uni-heidelberg.de:8043/
			INPUT DNA: GGCGTGGAGGCCGCCGGTGGTCATATGGTCCAGCTCCATCTGGTCGTCGGTGCTGCGGCTCCGAACAGGCTAAGAACTCCTCTGAGGCAG
									note
	1	exp_2	sg[1+]	T10	AGAGGAGTTCTTAGCCTGTTCGG	0.63	MEDIUM
	2	exp_1	sg[2-]	T3	TCGGTGCTGCGGCTCCGAACAGG	0.77	HIGH
	3		sg[3-]	T6	CCATCTGGTCGTCGGTGCTGCGG	0.66	MEDIUM
	4	exp_1	sg[4-]	T4	GTCCAGCTCCATCTGGTCGTCGG	0.69	MEDIUM
	6		sg[6-]	T9	TCATATGGTCCAGCTCCATCTGG	0.63	MEDIUM		inside ORF
	8		sg[8-]	T1	GGAGGCCGCCGGTGGTCATATGG	0.73	MEDIUM		inside ORF
	9	exp_2	sg[9+]	T8	GAGCTGGACCATATGACCACCGG	0.74	HIGH		inside ORF
IDT			https://eu.idtdna.com/site/order/designtool/index/CRISPR_SEQUENCE
			INPUT DNA: GGCGTGGAGGCCGCCGGTGGTCATATGGTCCAGCTCCATCTGGTCGTCGGTGCTGCGGCTCCGAACAGGCTAAGAACTCCTCTGAGGCAG
						on-target	off-target		note
	1	exp_2	sg[1+]	T10	AGAGGAGTTCTTAGCCTGTTCGG	56	0
	2	exp_1	sg[2-]	T3	TCGGTGCTGCGGCTCCGAACAGG	33	72
	3		sg[3-]	T6	CCATCTGGTCGTCGGTGCTGCGG	49	0
	4	exp_1	sg[4-]	T4	GTCCAGCTCCATCTGGTCGTCGG	37	37
	6		sg[6-]	T9	TCATATGGTCCAGCTCCATCTGG	44	0		inside ORF
	8		sg[8-]	T1	GGAGGCCGCCGGTGGTCATATGG	14	49		inside ORF
	9	exp_2	sg[9+]	T8	GAGCTGGACCATATGACCACCGG	87	5		inside ORF
									note: a higher value indicates a better score. Both for on-target and off target
CHOP CHOP			http://crispr.mit.edu/v1/guides/1543328531756922
			INPUT DNA: GGCGTGGAGGCCGCCGGTGGTCATATGGTCCAGCTCCATCTGGTCGTCGGTGCTGCGGCTCCGAACAGGCTAAGAACTCCTCTGAGGCAG
						efficiency			note
	1	exp_2	sg[1+]		AGAGGAGTTCTTAGCCTGTTCGG	45.93
	2	exp_1	sg[2-]		TCGGTGCTGCGGCTCCGAACAGG	40.58
	3		sg[3-]		CCATCTGGTCGTCGGTGCTGCGG	59.43
	4	exp_1	sg[4-]		GTCCAGCTCCATCTGGTCGTCGG	54.86
	6		sg[6-]		TCATATGGTCCAGCTCCATCTGG	52.13			inside ORF
	8		sg[8-]		GGAGGCCGCCGGTGGTCATATGG	38.97			inside ORF
	9	exp_2	sg[9+]		GAGCTGGACCATATGACCACCGG	66.86			inside ORF

## Sheet: All putative target sequences
ENSEMBLE		https://crispr.cos.uni-heidelberg.de/result/42feb7bcb8419a732cf5ac175550a71ff7794599/result.html
		INPUT DNA: GGCGTGGAGGCCGCCGGTGGTCATATGGTCCAGCTCCATCTGGTCGTCGGTGCTGCGGCTCCGAACAGGCTAAGAACTCCTCTGAGGCAG CCGAACAGGCTAAGAACTCCTCTGAGGCAG
		sg[]			score			note
		sg[8-]	T1	GGAGGCCGCCGGTGGTCATATGG	0.73	MEDIUM		inside ORF
		sg[5+]	T2	CCGCAGCACCGACGACCAGATGG	0.54	LOW		rebuilding a STOP codon
	exp_1	sg[2-]	T3	TCGGTGCTGCGGCTCCGAACAGG	0.77	HIGH
	exp_1	sg[4-]	T4	GTCCAGCTCCATCTGGTCGTCGG	0.69	MEDIUM
		TOO FAR	T5	CTGGACCATATGACCACCGGCGG	0.74	HIGH		inside ORF
		sg[3-]	T6	CCATCTGGTCGTCGGTGCTGCGG	0.66	MEDIUM
		sg[7+]	T7	CACCGACGACCAGATGGAGCTGG	0.73	MEDIUM		rebuilding a STOP codon
	exp_2	sg[9+]	T8	GAGCTGGACCATATGACCACCGG	0.74	HIGH		inside ORF
		sg[6-]	T9	TCATATGGTCCAGCTCCATCTGG	0.63	MEDIUM		inside ORF
	exp_2	sg[1+]	T10	AGAGGAGTTCTTAGCCTGTTCGG	0.63	MEDIUM
		TOO EARLY	T11	ACAGGCTAAGAACTCCTCTGAGG	0.87	HIGH
IDT		https://eu.idtdna.com/site/order/designtool/index/CRISPR_SEQUENCE
		INPUT DNA: GGCGTGGAGGCCGCCGGTGGTCATATGGTCCAGCTCCATCTGGTCGTCGGTGCTGCGGCTCCGAACAGGCTAAGAACTCCTCTGAGGCAG CCGAACAGGCTAAGAACTCCTCTGAGGCAG
					on-target	off-target		note
		TOO FAR	T5	CTGGACCATATGACCACCGGCGG	79	47		inside ORF
	exp_2	sg[9+]	T8	GAGCTGGACCATATGACCACCGG	87	5		inside ORF
		sg[5+]	T2	CCGCAGCACCGACGACCAGATGG	44	57		rebuilding a STOP codon
		sg[7+]	T7	CACCGACGACCAGATGGAGCTGG	56	23		rebuilding a STOP codon
	exp_1	sg[2-]	T3	TCGGTGCTGCGGCTCCGAACAGG	33	72
	exp_2	sg[1+]	T10	AGAGGAGTTCTTAGCCTGTTCGG	56	0
		TOO EARLY	T11	ACAGGCTAAGAACTCCTCTGAGG	61	0
		sg[8-]	T1	GGAGGCCGCCGGTGGTCATATGG	14	49		inside ORF
	exp_1	sg[4-]	T4	GTCCAGCTCCATCTGGTCGTCGG	37	37
		sg[3-]	T6	CCATCTGGTCGTCGGTGCTGCGG	49	0
		sg[6-]	T9	TCATATGGTCCAGCTCCATCTGG	44	0		inside ORF
								A higher value indicates a better score. Both for on-target and off target
CHOP CHOP		http://crispr.mit.edu/v1/guides/1543328531756922
		INPUT DNA: GGCGTGGAGGCCGCCGGTGGTCATATGGTCCAGCTCCATCTGGTCGTCGGTGCTGCGGCTCCGAACAGGCTAAGAACTCCTCTGAGGCAG CCGAACAGGCTAAGAACTCCTCTGAGGCAG
					efficiency score			note
	exp_1	sg[4-]		GTCCAGCTCCATCTGGTCGTCGG	54.86
	exp_1	sg[2-]		TCGGTGCTGCGGCTCCGAACAGG	40.58
		sg[8-]		GGAGGCCGCCGGTGGTCATATGG	38.97			inside ORF
		sg[7+]		CACCGACGACCAGATGGAGCTGG	47.11			rebuilding a STOP codon
		TOO FAR		CTGGACCATATGACCACCGGCGG	72.94			inside ORF
		sg[3-]		CCATCTGGTCGTCGGTGCTGCGG	59.43
	exp_2	sg[9+]		GAGCTGGACCATATGACCACCGG	66.86			inside ORF
		sg[6-]		TCATATGGTCCAGCTCCATCTGG	52.13			inside ORF
		TOO EARLY		ACAGGCTAAGAACTCCTCTGAGG	73.15
	exp_2	sg[1+]		AGAGGAGTTCTTAGCCTGTTCGG	45.93
		sg[5+]		CCGCAGCACCGACGACCAGATGG				rebuilding a STOP codon
